# Supplementary material for: IoT in medical diagnosis: detecting excretory functional disorders for Older adults via bathroom activity change using unobtrusive IoT technology
Source: Front Public Health. 2023 Sep 29;11:1161943. doi: 10.3389/fpubh.2023.1161943 (PMC10574436; doi:10.3389/fpubh.2023.1161943)
Supplement: Supplementary file 1 [file Presentation_1.zip]

Archive with 2 entries (2 files):
- 1161943_Supplementary_Material.docx
- __MACOSX/._1161943_Supplementary_Material.docx
